# Supplementary material for: Influence of Supercritical Fluid Extraction Process on Techno-Functionality of Enzymatically Derived Peptides from Filter-Pressed Shrimp Waste
Source: Mar Drugs. 2025 Mar 11;23(3):122. doi: 10.3390/md23030122 (PMC11943989; doi:10.3390/md23030122)
Supplement: Supplementary file 1 [file marinedrugs-23-00122-s001.zip]

Archive with 2 entries (2 files):
- marinedrugs-3476353-supplementary.pdf
- marinedrugs-3476353-Supplementary_File_S2.pdf
